# Supplementary material for: The spatial relationship between the MRI lesion and intraoperative electrocorticography in focal epilepsy surgery
Source: Brain Commun. 2022 Nov 21;4(6):fcac302. doi: 10.1093/braincomms/fcac302 (PMC9732864; doi:10.1093/braincomms/fcac302)
Supplement: fcac302_Supplementary_Data [file fcac302_supplementary_data.zip]

Archive with 2 entries (2 files):
- Supplementary_File_1.docx
- Supplementary_Tables.docx
